# Supplementary material for: mTOR Inhibition Impairs the Activation and Function of Belatacept-Resistant CD4+CD57+ T Cells In Vivo and In Vitro
Source: Pharmaceutics. 2023 Apr 20;15(4):1299. doi: 10.3390/pharmaceutics15041299 (PMC10142381; doi:10.3390/pharmaceutics15041299)
Supplement: Supplementary file 1 [file pharmaceutics-15-01299-s001.zip]

Archive with 1 entries (1 files):
- pharmaceutics-2227425-supplementary.pdf
